# Supplementary material for: Genomic characteristics of Mycobacterium tuberculosis isolates of cutaneous tuberculosis
Source: Front Microbiol. 2023 May 17;14:1165916. doi: 10.3389/fmicb.2023.1165916 (PMC10230547; doi:10.3389/fmicb.2023.1165916)
Supplement: Supplementary Table 1 — Sequencing information of the 58 CTB isolates. [file Table_1.xlsx]

## Sheet: Sheet1
Sample_name	Referance_Name	Referance_size(bp)	Covered_length(bp)	Coverage(%)	Depth(X)	Total_SNP
SGF0022017	M. tuberculosis H37Rv	4411532	4377938	99.24	270	182
SGF0032010	M. tuberculosis H37Rv	4411532	4376688	99.21	260	653
SGF0042011	M. tuberculosis H37Rv	4411532	4377980	99.24	260	1099
SGF0062013	M. tuberculosis H37Rv	4411532	4373701	99.14	100	1116
SGF0072013	M. tuberculosis H37Rv	4411532	4370006	99.06	210	632
SGF0082013	M. tuberculosis H37Rv	4411532	4397588	99.68	260	681
SGF0092013	M. tuberculosis H37Rv	4411532	4361805	98.87	260	1322
SGF0102010	M. tuberculosis H37Rv	4411532	4390325	99.52	210	1091
SGF0112013	M. tuberculosis H37Rv	4411532	4374508	99.16	100	632
SGF0132013	M. tuberculosis H37Rv	4411532	4381329	99.32	86	1086
SGF0152016	M. tuberculosis H37Rv	4411532	4402263	99.79	100	1116
SGF0172016	M. tuberculosis H37Rv	4411532	4404231	99.83	250	1105
SGF0202010	M. tuberculosis H37Rv	4411532	4396106	99.65	270	1115
SGF0212016	M. tuberculosis H37Rv	4411532	4378390	99.25	140	1109
SGF0222017	M. tuberculosis H37Rv	4411532	4348399	98.57	190	1091
SGF0232017	M. tuberculosis H37Rv	4411532	4377243	99.22	260	1021
SGF0242012	M. tuberculosis H37Rv	4411532	4372631	99.12	240	1050
SGF0252013	M. tuberculosis H37Rv	4411532	4376642	99.21	260	1044
SGF0262011	M. tuberculosis H37Rv	4411532	4366300	98.97	270	609
SGF0282010	M. tuberculosis H37Rv	4411532	4372788	99.12	260	724
SGF0292015	M. tuberculosis H37Rv	4411532	4349475	98.59	200	1085
SGF0302010	M. tuberculosis H37Rv	4411532	4406327	99.88	80	628
SGF0312015	M. tuberculosis H37Rv	4411532	4401321	99.77	89	1054
SGF0322014	M. tuberculosis H37Rv	4411532	4375351	99.18	100	1085
SGF0332012	M. tuberculosis H37Rv	4411532	4386240	99.43	280	1078
SGF0342016	M. tuberculosis H37Rv	4411532	4350615	98.62	260	1080
SGF0352012	M. tuberculosis H37Rv	4411532	4377589	99.23	250	1136
SGF0362011	M. tuberculosis H37Rv	4411532	4349562	98.6	270	1108
SGF0382014	M. tuberculosis H37Rv	4411532	4376618	99.21	270	1104
SGF0412019	M. tuberculosis H37Rv	4411532	4373328	99.13	270	1045
SGF0422017	M. tuberculosis H37Rv	4411532	4363707	98.92	270	1119
SGF0432017	M. tuberculosis H37Rv	4411532	4376705	99.21	260	634
SGF0442017	M. tuberculosis H37Rv	4411532	4371804	99.1	100	1099
SGF0452017	M. tuberculosis H37Rv	4411532	4383904	99.37	110	1081
SGF0462017	M. tuberculosis H37Rv	4411532	4396152	99.65	260	1099
SGF0472017	M. tuberculosis H37Rv	4411532	4376050	99.2	260	1090
SGF0482017	M. tuberculosis H37Rv	4411532	4366470	98.98	280	631
SGF0492017	M. tuberculosis H37Rv	4411532	4376248	99.2	270	672
SGF0502017	M. tuberculosis H37Rv	4411532	4377226	99.22	110	1095
SGF0512018	M. tuberculosis H37Rv	4411532	4397454	99.68	84	738
SGF0522017	M. tuberculosis H37Rv	4411532	4401320	99.77	240	1100
SGF0532017	M. tuberculosis H37Rv	4411532	4376445	99.2	100	1115
SGF0552017	M. tuberculosis H37Rv	4411532	4367557	99	220	1041
SGF0572018	M. tuberculosis H37Rv	4411532	4369364	99.04	240	1113
SGF0582018	M. tuberculosis H37Rv	4411532	4370084	99.06	270	742
SGF0592018	M. tuberculosis H37Rv	4411532	4369921	99.06	270	1089
SGF0602018	M. tuberculosis H37Rv	4411532	4391946	99.56	100	1088
SGF0612018	M. tuberculosis H37Rv	4411532	4377784	99.24	110	1094
SGF0632018	M. tuberculosis H37Rv	4411532	4369986	99.06	210	1038
SGF0642018	M. tuberculosis H37Rv	4411532	4374992	99.17	100	1052
SGF0652018	M. tuberculosis H37Rv	4411532	4374944	99.17	260	725
SGF0662018	M. tuberculosis H37Rv	4411532	4368895	99.03	260	1088
SGF0672018	M. tuberculosis H37Rv	4411532	4397033	99.67	100	730
SGF0682018	M. tuberculosis H37Rv	4411532	4377392	99.23	94	641
SGF0692018	M. tuberculosis H37Rv	4411532	4376851	99.21	79	1051
SGF0702019	M. tuberculosis H37Rv	4411532	4376963	99.22	260	661
SGF0712019	M. tuberculosis H37Rv	4411532	4393040	99.58	96	1112
SGF0732019	M. tuberculosis H37Rv	4411532	4375966	99.19	91	661
